# Supplementary material for: Radiomics Profiling Identifies the Value of CT Features for the Preoperative Evaluation of Lymph Node Metastasis in Papillary Thyroid Carcinoma
Source: Diagnostics (Basel). 2022 Apr 29;12(5):1119. doi: 10.3390/diagnostics12051119 (PMC9139816; doi:10.3390/diagnostics12051119)
Supplement: Supplementary file 1 [file diagnostics-12-01119-s001.zip]

Archive with 1 entries (1 files):
- diagnostics-1665239-supplementary.pdf
